# Supplementary material for: Design and Mechanistic Analysis of a Potent Bivalent Inhibitor of Transthyretin Amyloid Fibrillogenesis
Source: J Med Chem. 2025 May 27;68(11):11543–71. doi: 10.1021/acs.jmedchem.5c00430 (PMC12169680; doi:10.1021/acs.jmedchem.5c00430)
Supplement: Supplementary file 2 [file jm5c00430_si_002.csv]

Compound_ID;SMILES;bIC50 (µM);pIC50 (µM);Agg (%)
mds84;ClC1=CC(NC2=C(C(O)=O)C=CC=C2)=CC(Cl)=C1OCCCCCCCOC3=C(Cl)C=C(NC4=CC=CC=C4C(O)=O)C=C3Cl;0.15±0.025;19±5.8;2.4±0.30
B1;ClC1=CC(NC2=C(C(O)=O)C=CC=C2)=CC(Cl)=C1OCCOCCCOC3=C(Cl)C=C(CCC(O)=O)C=C3Cl;0.1±0.03;1.1±0.11;5.2±3.6
B2;ClC1=CC(NC2=C(C(O)=O)C=CC=C2)=CC(Cl)=C1OCCCCOCCOC3=C(Cl)C=C(CCC(O)=O)C=C3Cl;0.1±0.002;2.6±0.59;4.4±1.5
B4;ClC1=CC(NC2=C(C(O)=O)C=CC=C2)=CC(Cl)=C1OCC[C@H](O)[C@@H](O)CCOC3=C(Cl)C=C(CCC(O)=O)C=C3Cl;0.07±0.009;2.3±0.51;3.3±1.2
B4A;ClC1=CC(NC2=C(C(O)=O)C=CC=C2)=CC(Cl)=C1OCC[C@@H](O)[C@H](O)CCOC3=C(Cl)C=C(CCC(O)=O)C=C3Cl;0.07±0.01;4.4±1.2;4.4±3.0
B8;ClC1=CC(NC2=C(C(O)=O)C=CC=C2)=CC(Cl)=C1OCCCOCOC3=C(Cl)C=C(CCC(O)=O)C=C3Cl;2.1±0.21;> 150;12±3.7
B14;ClC1=CC(NC2=C(C(O)=O)C=CC=C2)=CC(Cl)=C1OCC/C=C/CCOC3=C(Cl)C=C(CCC(O)=O)C=C3Cl;0.08±0.008;11±2.9;13±3.2
B5;ClC1=CC(NC2=C(C(O)=O)C=CC=C2)=CC(Cl)=C1OCCOCCOCCOCC(O)=O;5±0.4;66.4±15.7;28.8±13.4
B6;ClC1=CC(NC2=C(C(O)=O)C=CC=C2)=CC(Cl)=C1OCCCOCCCOCCCOCCC(O)=O;1.2±0.41;40±13;12±4.4
B20;ClC1=C(OCC[C@@H](O)[C@H](O)CCOC2=C(Cl)C=C(CCC(O)=O)C=C2Cl)C=CC(NC3=C(C(O)=O)C=CC=C3)=C1;0.07±0.004;7.0±2.6;11±4.1
B21;ClC1=C(OCC[C@@H](O)[C@H](O)CCOC2=CC=C(CCC(O)=O)C=C2Cl)C(Cl)=CC(NC3=C(C(O)=O)C=CC=C3)=C1;0.07±0.004;4.1±2.1;15±2.8
B22;ClC1=C(OCC[C@@H](O)[C@H](O)CCOC2=CC=C(CCC(O)=O)C=C2Cl)C=CC(NC3=C(C(O)=O)C=CC=C3)=C1;0.07±0.01;6.4±2.9;15±2.8
B24;ClC1=C(OCCOCCCOC2=C(Cl)C=C(CCC(O)=O)C=C2Cl)C(Cl)=CC(NC3=C(C(O)=O)C=NN=C3)=C1;0.1±0.005;7.9±1.4;13±8.2
B25;ClC1=C(OCCOCCCOC2=C(Cl)C=C(CCC(O)=O)C=C2Cl)C(Cl)=CC(NC3=C(C(O)=O)N=NC=C3)=C1;0.07±0.01;3.3±1.8;11±4.8
B26;ClC1=C(OCCOCCCOC2=C(Cl)C=C(CCC(O)=O)C=C2Cl)C(Cl)=CC(NC3=C(C(O)=O)C=CN=C3)=C1;0.09±0.002;1.4±0.11;4.2±1.9
B27;ClC1=C(OCCOCCCOC2=C(Cl)C=C(CCC(O)=O)C=C2Cl)C(Cl)=CC(NC3=C(C(O)=O)C=NC=C3)=C1;0.1±0.02;2.2±0.94;12±1.1
